# Supplementary material for: Investigation of the cause of geographic disparities in IDEXX ELISA sensitivity in serum samples from Mycobacterium bovis-infected cattle
Source: Sci Rep. 2016 Mar 7;6:22763. doi: 10.1038/srep22763 (PMC4780098; doi:10.1038/srep22763)
Supplement: Supplementary Table S1 [file srep22763-s2.xls]

## Sheet: Sheet1
Strain	Sample code	Origin	Sequencing group
AFT-16-01365-13	N/A	United Kingdom	APHA
AF-21-06118-12	N/A	United Kingdom	APHA
AF-16-00891-13	N/A	United Kingdom	APHA
AF-16-00893-13	N/A	United Kingdom	APHA
61-0546-02	N/A	United Kingdom	APHA
AFT-61-02337-13	N/A	United Kingdom	APHA
21-6657-07	N/A	United Kingdom	APHA
AFT-21-03212-13	N/A	United Kingdom	APHA
61-3215-08	N/A	United Kingdom	APHA
AF-16-01370-12	N/A	United Kingdom	APHA
AFT-21-04511-12	N/A	United Kingdom	APHA
AF-21-01727-12	N/A	United Kingdom	APHA
AFT-16-02181-13	N/A	United Kingdom	APHA
AFH-16-03300-12	N/A	United Kingdom	APHA
AFH-21-04896-12	N/A	United Kingdom	APHA
AFT-61-01412-13	N/A	United Kingdom	APHA
AF-61-00330-13	N/A	United Kingdom	APHA
61-6206-02	N/A	United Kingdom	APHA
AFT-61-01383-13	N/A	United Kingdom	APHA
AFT-21-02428-13	N/A	United Kingdom	APHA
AF-21-03158-13	N/A	United Kingdom	APHA
AFT-21-03117-13	N/A	United Kingdom	APHA
AF-61-03390-12	N/A	United Kingdom	APHA
AF-61-03361-12	N/A	United Kingdom	APHA
16-1397-11	N/A	United Kingdom	APHA
AFT-61-02716-13	N/A	United Kingdom	APHA
AFH-21-02627-13	N/A	United Kingdom	APHA
AFT-21-01049-13	N/A	United Kingdom	APHA
AFT-61-00826-13	N/A	United Kingdom	APHA
21-8039-03	N/A	United Kingdom	APHA
AFT-21-01455-12	N/A	United Kingdom	APHA
AFT-16-01356-13	N/A	United Kingdom	APHA
AFT-21-05487-12	N/A	United Kingdom	APHA
00-2684	00-2684_MI_Pres_Dairy_5	USA	APHIS
00-3692	00-3692_DUN_KS_Fed	Mexico	APHIS
00-3942	00-3942_MI_Alco_Beef_7	USA	APHIS
00-4177	00-4177_DUS_TX_Fed	Mexico	APHIS
00-5477	00-5477_DC	USA	APHIS
00-5480	00-5480_DC	USA	APHIS
00-5559	00-5559_MI_Alco_Beef_9	USA	APHIS
00-6095	00-6095_MI_Alco_Beef_11	USA	APHIS
01-0050	01-0050_MEX_TX_Fed	Mexico	APHIS
01-0467	01-0467_CHI_TX_Fed	Mexico	APHIS
01-0843	01-0843_MEX_TX_Fed	Mexico	APHIS
01-0865	01-0865_MEX_KS_Fed	Mexico	APHIS
01-1360	01-1360_NL_TX_Fed	Mexico	APHIS
01-1473	01-1473_TAM_TX_Fed	Mexico	APHIS
01-1890	01-1890_SD_TB-635_Beef	USA	APHIS
01-1920	01-1920_NL_TX_Fed	Mexico	APHIS
01-1951	01-1951_PA_Lab_01-A	USA	APHIS
01-1952	01-1952_PA_Lab_01-A	USA	APHIS
01-1954	01-1954_PA_Lab_01-A	USA	APHIS
01-2374	01-2374_AGS_MO_Beef	Mexico	APHIS
01-2452	01-2452_MI_Alpe_Beef_13	USA	APHIS
01-2508	01-2508_MI_Alpe_Beef_12	USA	APHIS
01-2509	01-2509_MI_Alpe_Beef_12	USA	APHIS
01-2536	01-2536_MEX_TX_Fed	Mexico	APHIS
01-2567	01-2567_DUS_MO_Fed	Mexico	APHIS
01-2656	01-2656_MEX_KS_Fed	Mexico	APHIS
01-2757	01-2757_DUS_CO_Fed	Mexico	APHIS
01-2934	01-2934_MEX_KS_Fed	Mexico	APHIS
01-3176	01-3176_MEX_TX_Fed	Mexico	APHIS
01-3302	01-3302_DUN_TX_Fed	Mexico	APHIS
01-3442	01-3442_CHI_TX_Fed	Mexico	APHIS
01-3568	01-3568_MEX_CO_Fed	Mexico	APHIS
01-3695	01-3695_MI_Alco_Beef_16	USA	APHIS
01-3872	01-3872_MI_Alpe_Beef_15	USA	APHIS
01-3906	01-3906_MEX_TX_Fed	Mexico	APHIS
01-3941	01-3941_DUS_TX_Fed	Mexico	APHIS
01-4048	01-4048_TAM_TX_Fed	Mexico	APHIS
01-4106	01-4106_MEX_TX_Fed	Mexico	APHIS
01-4280	01-4280_DUS_CO_Fed	Mexico	APHIS
01-4283	01-4283_MEX_TX_Fed	Mexico	APHIS
01-4458	01-4458_MEX_TX_Fed	Mexico	APHIS
01-4535	01-4535_MI_Alpe_Beef_15	USA	APHIS
01-4577	01-4577_NL_TX_Fed	Mexico	APHIS
01-4726	01-4726_CHI_TX_Fed	Mexico	APHIS
01-5243	01-5243_CHI_TX_Fed	Mexico	APHIS
01-5367	01-5367_MEX_TX_Fed	Mexico	APHIS
01-5389	01-5389_NL_TX_Fed	Mexico	APHIS
01-5441	01-5441_DUN_TX_Fed	Mexico	APHIS
01-5518	01-5518_KS_Beef_01-A	USA	APHIS
01-5639	01-5639_MEX_TX_Fed	Mexico	APHIS
01-5640	01-5640_MEX_TX_Fed	Mexico	APHIS
01-5647	01-5647_MEX_TX_Fed	Mexico	APHIS
01-5648	01-5648_MEX_TX_Fed	Mexico	APHIS
01-5694	01-5694_MEX_ID_Fed	Mexico	APHIS
01-5745	01-5745_MEX_TX_Fed	Mexico	APHIS
01-5750	01-5750_CHI_TX_Fed	Mexico	APHIS
01-5845	01-5845_MI_Alpe_Beef_17	USA	APHIS
01-5950	01-5950_TX_Beef_01-A	USA	APHIS
01-6106	01-6106_DUN_TX_Fed	Mexico	APHIS
01-6168	01-6168_CHI_KS_Fed	Mexico	APHIS
01-6221	01-6221_MI_Alco_Beef_18	USA	APHIS
01-6318	01-6318_TAM_TX_Fed	Mexico	APHIS
01-6410	01-6410_MEX_AZ_Fed	Mexico	APHIS
01-6428	01-6428_NL_TX_Fed	Mexico	APHIS
02-0011	02-0011_TAM_TX_Fed	Mexico	APHIS
02-0175	02-0175_SON_CO_Fed	Mexico	APHIS
02-0252	02-0252_AGS_TX_Fed	Mexico	APHIS
02-0253	02-0253_AGS_TX_Fed	Mexico	APHIS
02-0302	02-0302_MEX_TX_Fed	Mexico	APHIS
02-0309	02-0309_TAM_TX_Fed	Mexico	APHIS
02-0357	02-0357_CHI_CO_Fed	Mexico	APHIS
02-0419	02-0419_TX_Dairy_01-A	USA	APHIS
02-0493	02-0493_MEX_TX_Fed	Mexico	APHIS
02-0528	02-0528_CHI_TX_Fed	Mexico	APHIS
02-0572	02-0572_MI_Alco_Beef_18	USA	APHIS
02-0585	02-0585_COA_TX_Fed	Mexico	APHIS
02-0963	02-0963_MI_Alco_Beef_19	USA	APHIS
02-1331	02-1331_TAM_TX_Fed	Mexico	APHIS
02-1368	02-1368_DUN_TX_Fed	Mexico	APHIS
02-1405	02-1405_MEX_TX_Fed	Mexico	APHIS
02-1463	02-1463_DUN_KS_Fed	Mexico	APHIS
02-1464	02-1464_MEX_KS_Fed	Mexico	APHIS
02-1531	02-1531_DUN_TX_Fed	Mexico	APHIS
02-1559	02-1559_MEX_KS_Fed	Mexico	APHIS
02-1561	02-1561_MEX_KS_Fed	Mexico	APHIS
02-1579	02-1579_MEX_TX_Fed	Mexico	APHIS
02-1654	02-1654_DUN_CO_Fed	Mexico	APHIS
02-1672	02-1672_MEX_TX_Fed	Mexico	APHIS
02-1715	02-1715_DUS_TX_Fed	Mexico	APHIS
02-1790	02-1790_MEX_KS_Fed	Mexico	APHIS
02-2159	02-2159_MEX_KS_Fed	Mexico	APHIS
02-2201	02-2201_TX_Beef_cow	USA	APHIS
02-2284	02-2284_CA_Dairy_02-B	USA	APHIS
02-2680	02-2680_DUN_CO_Fed	Mexico	APHIS
02-3019	02-3019_MEX_TX_Fed	Mexico	APHIS
02-3096	02-3096_MEX_TX_Fed	Mexico	APHIS
02-3165	02-3165_MEX_TX_Fed	Mexico	APHIS
02-3168	02-3168_SON_TX_Fed	Mexico	APHIS
02-3276	02-3276_NL_TX_Fed	Mexico	APHIS
02-3307	02-3307_COA_TX_Fed	Mexico	APHIS
02-3376	02-3376_MI_Osco_Beef_20	USA	APHIS
02-3401	02-3401_MEX_AZ_Fed	Mexico	APHIS
02-3790	02-3790_NL_CO_Fed	Mexico	APHIS
02-3815	02-3815_DUN_TX_Fed	Mexico	APHIS
02-4170	02-4170_CA_Dairy_02-B	USA	APHIS
02-4192	02-4192_AGS_TX_Fed	Mexico	APHIS
02-4263	02-4263_MI_Alpe_Beef_21	USA	APHIS
02-4414	02-4414_SON_TX_Fed	Mexico	APHIS
02-4486	02-4486_MI_Alpe_Beef_22#2	USA	APHIS
02-4544	02-4544_CA_Dairy_02-B	USA	APHIS
02-4556	02-4556_CA_Dairy_02-B	USA	APHIS
02-5008	02-5008_MEX_TX_Fed	Mexico	APHIS
02-5042	02-5042_MI_Alpe_Beef_23#2	USA	APHIS
02-5341	02-5341_MI_Emm_Beef_24	USA	APHIS
02-5342	02-5342_MI_Emm_Dairy_25	USA	APHIS
02-5877	02-5877_MEX_TX_Fed	Mexico	APHIS
02-5898	02-5898_DUN_TX_Fed	Mexico	APHIS
02-5899	02-5899_CHI_TX_Fed	Mexico	APHIS
02-5980	02-5980_MI_Alpe_Beef_23#2	USA	APHIS
02-6201	02-6201_COA_TX_Fed	Mexico	APHIS
02-6234	02-6234_MI_Emm_Dairy_25	USA	APHIS
02-6246	02-6246_MEX_TX_Fed	Mexico	APHIS
02-6259	02-6259_NM_Dairy_02-A	USA	APHIS
02-6281	02-6281_MEX_TX_Fed	Mexico	APHIS
02-6426	02-6426_MEX_TX_Fed	Mexico	APHIS
02-6427	02-6427_TAM_TX_Fed	Mexico	APHIS
02-6429	02-6429_MEX_TX_Fed	Mexico	APHIS
02-6430	02-6430_TAM_TX_Fed	Mexico	APHIS
02-6431	02-6431_TAM_TX_Fed	Mexico	APHIS
02-6432	02-6432_TAM_TX_Fed	Mexico	APHIS
02-6570	02-6570_CA_Untraceable_Beef	USA	APHIS
02-6627	02-6627_MI_Alco_Dairy_26	USA	APHIS
03-0196	03-0196_CA_Dairy_02-B	USA	APHIS
03-0248	03-0248_NM_Dairy_02-A	USA	APHIS
03-0425	03-0425_MEX_CO_Fed	Mexico	APHIS
03-0429	03-0429_MEX_ID_Fed	Mexico	APHIS
03-0430	03-0430_MEX_ID_Fed	Mexico	APHIS
03-0431	03-0431_MEX_ID_Fed	Mexico	APHIS
03-0453	03-0453_CHI_TX_Fed	Mexico	APHIS
03-0666	03-0666_CA_Dairy_02-C	USA	APHIS
03-0700	03-0700_TAM_TX_Fed	Mexico	APHIS
03-0701	03-0701_TAM_TX_Fed	Mexico	APHIS
03-0703	03-0703_TAM_TX_Fed	Mexico	APHIS
03-0752	03-0752_MI_Alpe_Beef_22#2	USA	APHIS
03-1031	03-1031_CA_Dairy_02-B	USA	APHIS
03-1057	03-1057_MI_Alco_Beef_27	USA	APHIS
03-1766	03-1766_TX_Dairy_03-A	USA	APHIS
03-1852	03-1852_CA_Dairy_02-A	USA	APHIS
03-1917	03-1917_DUN_TX_Fed	Mexico	APHIS
03-1926	03-1926_MEX_ID_Fed	Mexico	APHIS
03-2070	03-2070_MI_Osco_Beef_28	USA	APHIS
03-2120	03-2120_DUN_TX_Fed	Mexico	APHIS
03-2123	03-2123_BCA_ID_Fed	Mexico	APHIS
03-2614	03-2614_CA_Dairy 02-A	USA	APHIS
03-2617	03-2617_CA_Dairy 02-A	USA	APHIS
03-2618	03-2618_CA_Dairy 02-A	USA	APHIS
03-2620	03-2620_CA_Dairy_02-A	USA	APHIS
03-2622	03-2622_CA_Dairy_02-A	USA	APHIS
03-2623	03-2623_CA_Dairy 02-A	USA	APHIS
03-2627	03-2627_CA_Dairy 02-A	USA	APHIS
03-2628	03-2628_CA_Dairy 02-A	USA	APHIS
03-2629	03-2629_CA_Dairy_02-A	USA	APHIS
03-2704	03-2704_DUN_TX_Fed	Mexico	APHIS
03-2859	03-2859_NM_Dairy_03-A	USA	APHIS
03-2925	03-2925_MI_Alpe_Dairy_29	USA	APHIS
03-2994	03-2994_CA_Dairy 02-A	USA	APHIS
03-2995	03-2995_CA_Dairy 02-A	USA	APHIS
03-3339	03-3339_DUN_TX_Fed	Mexico	APHIS
03-3386	03-3386_MEX_TX_Fed	Mexico	APHIS
03-3568	03-3568_DUN_KS_Fed	Mexico	APHIS
03-3701	03-3701_TAM_CO_Fed	Mexico	APHIS
03-4006	03-4006_CA_Dairy_02-A	USA	APHIS
03-4181	03-4181_TX_Beef_03-A	USA	APHIS
03-5025	03-5025_TX_Beef_03-A	USA	APHIS
03-5416	03-5416_NM_Dairy_03-A	USA	APHIS
04-0105	04-0105_CHI_TX_Fed	Mexico	APHIS
04-0563	04-0563_MI_Alpe_Beef_31	USA	APHIS
04-0888	04-0888_SON_SON_Cattle	Mexico	APHIS
04-0891	04-0891_MEX_UNK_Cattle	Mexico	APHIS
04-0892	04-0892_MEX_UNK_Cattle	Mexico	APHIS
04-1148	04-1148_SON_SON_Cattle	Mexico	APHIS
04-1161	04-1161_COA_TX_Fed	Mexico	APHIS
04-1382	04-1382_DUN_TX_Fed	Mexico	APHIS
04-1688	04-1688_NM_TB-635_Untraceable	USA	APHIS
04-1858	04-1858_MI_Alpe_Dairy_32	USA	APHIS
04-1950	04-1950_MEX_UNK_Cattle	Mexico	APHIS
04-1970	04-1970_SON_SON_Cattle	Mexico	APHIS
04-2019	04-2019_AZ_Dairy_Heifer	USA	APHIS
04-2067	04-2067_TX_Dairy_04-A	USA	APHIS
04-2378	04-2378_DUN_TX_Fed	Mexico	APHIS
04-2540	04-2540_NM_NM_HO_Steer	USA	APHIS
04-2550	04-2550_MEX_KS_Fed	Mexico	APHIS
04-2560	04-2560_DUN_TX_Fed	Mexico	APHIS
04-2676	04-2676_CA_Untraceable_Fed	USA	APHIS
04-3121	04-3121_SON_TX_Fed	Mexico	APHIS
04-5090	04-5090_AGS_TX_Fed	Mexico	APHIS
04-5391	04-5391_CHI_NE_Fed	Mexico	APHIS
04-6082	04-6082_AZ_untraceable	USA	APHIS
04-7295	04-7295_MI_Mont_Dairy_33	USA	APHIS
04-8158	04-8158_MI_Mont_Dairy_33	USA	APHIS
04-8159	04-8159_MI_Mont_Dairy_33	USA	APHIS
04-8160	04-8160_MI_Mont_Dairy_33	USA	APHIS
05-1597	05-1597_MI_Mont_Dairy_33	USA	APHIS
05-4040	05-4040_MN_Beef_1_1	USA	APHIS
05-6101	05-6101_CHI_KS_Fed	Mexico	APHIS
05-6134	05-6134_AZ_Dairy_05-A	USA	APHIS
05-6326	05-6326_CHI_TX_Fed	Mexico	APHIS
05-6456	05-6456_DUN_TX_Fed	Mexico	APHIS
05-6593	05-6593_COA_TX_Fed	Mexico	APHIS
05-7325	05-7325_DUN_TX_Fed	Mexico	APHIS
05-7939	05-7939_CHI_TX_Fed	Mexico	APHIS
05-8171	05-8171_MN_Beef_1_3	USA	APHIS
05-8448	05-8448_CHI_CHI_Dairy	Mexico	APHIS
05-8628	05-8628_CAM_TX_Fed	Mexico	APHIS
05-9215	05-9215_AGS_TX_Fed	Mexico	APHIS
05-9219	05-9219_NL_TX_Fed	Mexico	APHIS
05-9220	05-9220_NL_TX_Fed	Mexico	APHIS
05-9563	05-9563_DUN_TX_Fed	Mexico	APHIS
05-9937	05-9937_MN_Beef_2_1	USA	APHIS
05-9941	05-9941_MN_Beef_2_2	USA	APHIS
05-9942	05-9942_MN_Beef_2_2	USA	APHIS
05-9943	05-9943_MN_Beef_2_3	USA	APHIS
05-9945	05-9945_MN_Beef_2_3	USA	APHIS
05-9955	05-9955_MN_Beef_3_1	USA	APHIS
05-9963	05-9963_MN_Beef_3_1	USA	APHIS
06-0380	06-0380_MI_Alpe_Beef_34	USA	APHIS
06-0661	06-0661_COA_TX_Fed	Mexico	APHIS
06-0703	06-0703_AGS_TX_Fed	Mexico	APHIS
06-10752	06-10752_COA_TX_Fed	Mexico	APHIS
06-10883	06-10883_AGS_TX_Fed	Mexico	APHIS
06-10884	06-10884_AGS_TX_Fed	Mexico	APHIS
06-10886	06-10886_AGS_TX_Fed	Mexico	APHIS
06-10887	06-10887_AGS_TX_Fed	Mexico	APHIS
06-10984	06-10984_MN_Beef_6_1	USA	APHIS
06-1531	06-1531_MN_Beef_5_1	USA	APHIS
06-1534	06-1534_MN_Beef_5_1	USA	APHIS
06-1754	06-1754_NL_TX_Fed	Mexico	APHIS
06-1787	06-1787_MI_Alpe_Beef_35	USA	APHIS
06-1870	06-1870_MI_Antr_Beef_36	USA	APHIS
06-1916	06-1916_NL_TX_Fed	Mexico	APHIS
06-2501	06-2501_TX_TB-635_Beef	USA	APHIS
06-2548	06-2548_VEC_TX_Fed	Mexico	APHIS
06-2550	06-2550_TAM_TX_Fed	Mexico	APHIS
06-3192	06-3192_DUN_TX_Fed	Mexico	APHIS
06-3322	06-3322_MN_Beef_5_2	USA	APHIS
06-3345	06-3345_MN_Beef_5_3	USA	APHIS
06-3430	06-3430_DUN_TX_Fed	Mexico	APHIS
06-4031	06-4031_MI_Alpe_Beef_35	USA	APHIS
06-4043	06-4043_MI_Alpe_Beef_35	USA	APHIS
06-5620	06-5620_MI_Alpe_Beef_38#2	USA	APHIS
06-6007	06-6007_MI_Antr_Dairy_39	USA	APHIS
06-6987	06-6987_MI_Alpe_Beef_37	USA	APHIS
06-9163	06-9163_AGS_TX_Fed	Mexico	APHIS
06-9164	06-9164_AGS_TX_Fed	Mexico	APHIS
06-9596	06-9596_CHI_KS_Event_Roping	Mexico	APHIS
06-9653	06-9653_SD_untraceable	USA	APHIS
06-9741	06-9741_MEX_TX_Fed	Mexico	APHIS
07-0554	07-0554_TAM_TX_Fed	Mexico	APHIS
07-0608	07-0608_MN_Beef_7_1	USA	APHIS
07-0676	07-0676_NL_TX_Fed	Mexico	APHIS
07-10012	07-10012_TAM_TX	Mexico	APHIS
07-10613	07-10613_CHI_TX_Fed	Mexico	APHIS
07-11952	07-11952_KS_Beef_07-A	USA	APHIS
07-1437	07-1437_OK_Beef_07-A	USA	APHIS
07-1682	07-1682_NL_TX_Fed	Mexico	APHIS
07-2063	07-2063_AGS_TX	Mexico	APHIS
07-3557	07-3557_MI_Mont_Dairy_41	USA	APHIS
07-4480	07-4480_CO_Herd_not_confirmed	USA	APHIS
07-4628	07-4628_COA_TX_Fed	Mexico	APHIS
07-5545	07-5545_NM_Dairy_07-A	USA	APHIS
07-5683	07-5683_CO_Beef_07-A	USA	APHIS
07-5810	07-5810_CAM_TX_Fed	Mexico	APHIS
07-5817	07-5817_MEX_TX_Fed	Mexico	APHIS
07-5844	07-5844_MEX_OK_Fed	Mexico	APHIS
07-6003	07-6003_CAM_TX_Fed	Mexico	APHIS
07-6182	07-6182_SD_untraceable	USA	APHIS
07-6884	07-6884_MI_Mont_Dairy_41	USA	APHIS
07-7140	07-7140_MEX_CA_Fed	Mexico	APHIS
07-7143	07-7143_SON_CA_Fed	Mexico	APHIS
07-7377	07-7377_JAL_CA_Fed	Mexico	APHIS
07-7431	07-7431_NL_TX_Fed	Mexico	APHIS
07-7606	07-7606_NM_Dairy_07-B	USA	APHIS
07-7940	07-7940_OK_Beef_07-A	USA	APHIS
07-8626	07-8626_NM_Dairy_07-B	USA	APHIS
07-8997	07-8997_NM_Dairy_07-B	USA	APHIS
07-9331	07-9331_NM_Dairy_07-B	USA	APHIS
07-9683	07-9683_NM_Dairy_07-B	USA	APHIS
07-9684	07-9684_NM_Dairy_07-B	USA	APHIS
07-9689	07-9689_NM_Dairy_07-B	USA	APHIS
07-9692	07-9692_NM_Dairy_07-B	USA	APHIS
07-9846	07-9846_NM_Dairy_07-B	USA	APHIS
07-9879	07-9879_NM_Dairy_07-B	USA	APHIS
08-0168	08-0168_COA_OK_Fed	Mexico	APHIS
08-0245	08-0245_MI_Alco_Beef_42#2	USA	APHIS
08-0323	08-0323_MN_Beef_8_1	USA	APHIS
08-0531	08-0531_NM_Dairy_07-B	USA	APHIS
08-0532	08-0532_NM_Dairy_07-B	USA	APHIS
08-0533	08-0533_NM_Dairy_07-B	USA	APHIS
08-0954	08-0954_MI_Mont_Beef_43	USA	APHIS
08-1086	08-1086_MI_Osco_Beef_44	USA	APHIS
08-1137	08-1137_TAM_TX_Fed	Mexico	APHIS
08-1568	08-1568_MN_Beef_11_1	USA	APHIS
08-1587	08-1587_CA_Dairy_08-A	USA	APHIS
08-1897	08-1897_MN_Beef_9_1	USA	APHIS
08-1930	08-1930_NM_Dairy_07-B	USA	APHIS
08-2416	08-2416_CA_Dairy_08-A	USA	APHIS
08-2429	08-2429_CA_Dairy_08-A	USA	APHIS
08-2431	08-2431_CA_Dairy_08-A	USA	APHIS
08-2434	08-2434_CA_Dairy_08-A	USA	APHIS
08-2564	08-2564_MI_Mont_Beef_43	USA	APHIS
08-2614	08-2614_TAM_TX_Fed	Mexico	APHIS
08-2629	08-2629_MN_Beef_10_1	USA	APHIS
08-2630	08-2630_MN_Beef_10_1	USA	APHIS
08-2634	08-2634_MN_Beef_10_2	USA	APHIS
08-2906	08-2906_CHI_TX_Fed	Mexico	APHIS
08-3591	08-3591_NE_MN_Beef_8_2	USA	APHIS
08-3760	08-3760_TX_Dairy_08-A	USA	APHIS
08-4517	08-4517_MEX_TX_Event_Roping	Mexico	APHIS
08-4559	08-4559_MEX_TX_Event_Roping	Mexico	APHIS
08-5176	08-5176_CA_Dairy_08-C	USA	APHIS
08-6489	08-6489_CHI_TX_Fed	Mexico	APHIS
08-7119	08-7119_CHI_TX_Fed	Mexico	APHIS
08-8902	08-8902_COA_TX_Fed	Mexico	APHIS
09-0109	09-0109_IN_TB-635_Beef	USA	APHIS
09-0739	09-0739_ND_TB-635_Beef	USA	APHIS
09-3201	09-3201_SD_Beef_09_A	USA	APHIS
09-3328	09-3328_CA_Dairy_09-A	USA	APHIS
09-3330	09-3330_CA_Dairy_09-A	USA	APHIS
09-4305	09-4305_MI_Mont_Dairy_33	USA	APHIS
09-7382	09-7382_SD_TB-635_Beef_Cow	USA	APHIS
10-1862	10-1862_COA_TX_Fed	Mexico	APHIS
10-2172	10-2172_SD_Beef_09-A	USA	APHIS
10-2603	10-2603_SD_Beef_09-A	USA	APHIS
10-3273	10-3273_SD_Beef_09-B	USA	APHIS
10-4190	10-4190_MS_Beef_10-A	USA	APHIS
10-4566	10-4566_KY_Beef_10-A	USA	APHIS
10-4638	10-4638_MI_Alco_Beef_47	USA	APHIS
10-5035	10-5035_CO_Dairy_10-A	USA	APHIS
10-5288	10-5288_MI_Emm_Beef_48	USA	APHIS
10-5948	10-5948_MI_Alpe_Beef_49	USA	APHIS
10-6148	10-6148_KY_Beef_10-A	USA	APHIS
10-6807	10-6807_CO_Dairy_10-A	USA	APHIS
10-7034	10-7034_OH_Dairy_10-A	USA	APHIS
10-7224	10-7224_MI_Emm_Beef_48	USA	APHIS
10-7350	10-7350_MI_Emm_Beef_50	USA	APHIS
10-7354	10-7354_MI_Emm_Beef_48	USA	APHIS
10-7911	10-7911_CO_Dairy_10-A	USA	APHIS
10-8952	10-8952_CO_Dairy_10-A	USA	APHIS
10-8963	10-8963_MI_Alco_Beef_47	USA	APHIS
10-8965	10-8965_MI_Alco_Beef_47	USA	APHIS
11-0719	11-0719_CO_Beef_10-D	USA	APHIS
11-0766	11-0766_CO_Dairy_10-B	USA	APHIS
11-0787	11-0787_CO_Dairy_10-B	USA	APHIS
11-3567	11-3567_CA_Dairy_11-A	USA	APHIS
11-3871	11-3871_IN_Beef_11-A	USA	APHIS
11-3877	11-3877_IN_Beef_11-A	USA	APHIS
11-4613	11-4613_MI_Alpe_Beef_51	USA	APHIS
11-4782	11-4782_TAM_TX_Fed	Mexico	APHIS
11-5424	11-5424_IN_Beef_11-A	USA	APHIS
11-5428	11-5428_IN_Beef_11-A	USA	APHIS
11-5500	11-5500_IN_Beef_11-A	USA	APHIS
11-5501	11-5501_IN_Beef_11-A	USA	APHIS
11-5713	11-5713_WA_CAN_TB-635_Beef	USA	APHIS
11-5716	11-5716_CA_Dairy_11-A	USA	APHIS
11-8359	11-8359_CA_Dairy_11-A	USA	APHIS
12-0217	12-0217_CA_Dairy_11-B	USA	APHIS
12-0221	12-0221_CA_Dairy_11-B	USA	APHIS
12-0560	12-0560_SD_Beef_11-A	USA	APHIS
12-0945	12-0945_SD_Beef_11-A	USA	APHIS
12-0948	12-0948_SD_Beef_11-A	USA	APHIS
12-10497	12-10497_MI_Alpe_Dairy_55	USA	APHIS
12-1601	12-1601_CA_Dairy_11-C	USA	APHIS
12-2775	12-2775_MI_Alpe_Beef_53#2	USA	APHIS
12-3660	12-3660_ZAC_NE_Fed	Mexico	APHIS
12-3930	12-3930_TX_Beef_12-A_1	USA	APHIS
12-5090	12-5090_TX_Beef_12-A_2LNHD_THX	USA	APHIS
12-5092	12-5092_TX_Beef_12-A_2Liver	USA	APHIS
12-5093	12-5093_TX_Beef_12-A_3LNHD_THX	USA	APHIS
12-5094	12-5094_TX_Beef_12-A_3LNAB	USA	APHIS
12-5103	12-5103_CA_Dairy_11-B	USA	APHIS
12-5919	12-5919_MI_Alpe_Dairy_54#2	USA	APHIS
12-6818	12-6818_CHI_TX_Fed	Mexico	APHIS
12-8178	12-8178_NL_TX_Fed	Mexico	APHIS
12-8656	12-8656_CA_Dairy_13-A_1	USA	APHIS
12-9259	12-9259_TAM_TX_Fed	Mexico	APHIS
12-9603	12-9603_MI_Alpe_Dairy_55	USA	APHIS
12-9604	12-9604_MI_Alpe_Dairy_55	USA	APHIS
12-9906	12-9906_TAM_TX_Fed	Mexico	APHIS
13-0348	13-0348_WA_TB-635_Dairy	USA	APHIS
13-0549	13-0549_DUN_TX_Fed	Mexico	APHIS
13-0550	13-0550_DUN_TX_Fed	Mexico	APHIS
13-0895	13-0895_CA_Dairy_13-A_2MESLN	USA	APHIS
13-0896	13-0896_CA_Dairy_13-A_2THXLN	USA	APHIS
13-0899	13-0899_CA_Dairy_13-A_3	USA	APHIS
13-0902	13-0902_CA_Dairy_13-A_4	USA	APHIS
13-0926	13-0926_VEC_TX_Fed	Mexico	APHIS
13-0948	13-0948_CA_Dairy_13-A_5	USA	APHIS
13-0949	13-0949_CA_Dairy_13-A_6	USA	APHIS
13-0953	13-0953_CA_Dairy_13-A_7	USA	APHIS
13-0962	13-0962_CA_Dairy_13-A_8	USA	APHIS
13-0965	13-0965_CA_Dairy_13-A_9	USA	APHIS
13-1416	13-1416_MI_Saga_Dairy_56-A_1	USA	APHIS
13-1929	13-1929_MI_Saga_Dairy_56-A_2	USA	APHIS
13-1932	13-1932_MI_Saga_Dairy_56-A_3	USA	APHIS
13-1935	13-1935_MI_Saga_Dairy_56-A_4HD-THX	USA	APHIS
13-1936	13-1936_MI_Saga_Dairy_56-A_4ABD	USA	APHIS
13-1938	13-1938_MI_Saga_Dairy_56-A_5	USA	APHIS
13-1944	13-1944_MI_Saga_Dairy_56-A_7	USA	APHIS
13-1950	13-1950_MI_Saga_Dairy_56-A_9	USA	APHIS
13-2365	13-2365_MI_Alco_Beef_57_LNHD	USA	APHIS
13-2518	13-2518_MI_Saga_Dairy_56-J_16THX	USA	APHIS
13-2519	13-2519_MI_Saga_Dairy_56-J_16AB	USA	APHIS
13-2533	13-2533_MI_Saga_Dairy_56-J_13THX	USA	APHIS
13-2540	13-2540_MI_Saga_Dairy_56-J_32THX	USA	APHIS
13-2543	13-2543_MI_Saga_Dairy_56-J_15AB	USA	APHIS
13-2625	13-2625_MI_Saga_Dairy_56-A_17	USA	APHIS
13-2642	13-2642_MI_Saga_Dairy_56-A_19	USA	APHIS
13-2723	13-2723_MI_Saga_Dairy_56-A_24LNTX	USA	APHIS
94-1195	94-1195_TX_Beef_93-A	USA	APHIS
96-3239	96-3239_TX_Dairy_96-A	USA	APHIS
99-2900	99-2900_ND_Dairy_99-A	USA	APHIS
AF2122/97	N/A	United Kingdom	Wellcome Trust Sanger Institute
