# Supplementary material for: Investigation of the cause of geographic disparities in IDEXX ELISA sensitivity in serum samples from Mycobacterium bovis-infected cattle
Source: Sci Rep. 2016 Mar 7;6:22763. doi: 10.1038/srep22763 (PMC4780098; doi:10.1038/srep22763)
Supplement: Supplementary Table S2 [file srep22763-s3.xls]

## Sheet: Sheet1
Strain	Description of alignment	Description of problem	Which correct?
mpb70
00-5477	No alignment for de novo assembly (no BLAST match whatsoever)	Poor de novo assembly	Reference
01-4458	Very low overall % identity	Poor de novo assembly	Reference
03-3339	Five mismatches/gaps	Misaligned reads in reference assembly	De novo
04-1161	Gaps at end of alignment in de novo assembly assembly	Incomplete contig in de novo assembly	Reference
04-3121	Ns in de novo assembly	Ns in de novo assembly	Reference
04-5090	Five mismatches/gaps	Misaligned reads in reference	De novo
05-6326	Five mismatches/gaps	Misaligned reads in reference	De novo
05-6456	Five mismatches/gaps	Misaligned reads in reference	De novo
05-9563	Five mismatches/gaps	Misaligned reads in reference	De novo
06-0661	Five mismatches/gaps	Misaligned reads in reference	De novo
06-0703	Gaps at end of alignment in de novo assembly	Incomplete contig in de novo assembly	Reference
06-10886	Five mismatches/gaps	Misaligned reads in reference	De novo
06-2548	Five mismatches/gaps	Misaligned reads in reference	De novo
61-0546-02	Gaps at end of alignment in de novo assembly	Incomplete contig in de novo assembly	Reference
mpb83
00-5477	No alignment for de novo assembly (no BLAST match whatsoever)	Poor de novo assembly	Reference
00-3692	Three mismatches	Mismapped reads	De novo
01-1951	Three mismatches	Mismapped reads	De novo
01-3302	Gaps at beginning of alignment in de novo assembly	Incomplete contig in de novo assembly	Reference
01-4280	One mismatch	Mismapped reads	De novo
01-4458	Gaps at beginning and end of alignment in de novo assembly	Incomplete contig in de novo assembly	Reference
01-4577	Four mismatches	Mismapped reads	De novo
01-5441	One mismatch	Mismapped reads	De novo
01-6168	One mismatch	Mismapped reads	De novo
02-3376	One mismatch	Mismapped reads	De novo
03-4006	One mismatch	Mismapped reads	De novo
04-1161	Gaps at beginning and end of alignment in de novo assembly	Incomplete contig in de novo assembly	Reference
04-2560	Gaps at end of alignment in de novo assembly	Incomplete contig in de novo assembly	Reference
06-3430	Two mismatches	Mismapped reads	De novo
07-5683	Two mismatches	Mismapped reads	De novo
07-5844	Two mismatches, five gaps in de novo	Mismapped reads	De novo
08-0531	One mismatch	Mismapped reads	De novo
08-2614	Two mismatches, five gaps in de novo	Mismapped reads	De novo
08-2629	Two mismatches	Mismapped reads	De novo
21-6657-07	Two mismatches	Mismapped reads	De novo
61-0546-02	Gaps at end of alignment in de novo assembly	Incomplete contig in de novo assembly	Reference
sigK
00-5477	No alignment for de novo assembly (no BLAST match whatsoever)	Poor de novo assembly	Reference
00-5480	Gaps at beginning and end of alignment in de novo assembly	Incomplete contig in de novo assembly	Reference
01-2567	Two mismatches	Mismapped reads	De novo
01-3302	Gaps at end of alignment in de novo assembly	Incomplete contig in de novo assembly	Reference
01-4458	Gaps at end of alignment in de novo assembly	Incomplete contig in de novo assembly	Reference
04-3121	Gaps, Ns in de novo assembly	Weird de novo assembly	Reference
06-0703	Gaps at end of alignment in de novo assembly	Incomplete contig in de novo assembly	Reference
61-0546-02	Gaps at end of alignment in de novo assembly	Incomplete contig in de novo assembly	Reference
AFT-61-01383-13	Gaps at end of alignment in de novo assembly	Incomplete contig in de novo assembly	Reference
rskA
00-5477	No alignment for de novo assembly (no BLAST match whatsoever)	Poor de novo assembly	Reference
00-5480	Gaps and beginning of contig in de novo	Incomplete contig in de novo assembly	Reference
01-2567	Two mismatches	Mismapped reads	De novo
01-3302	Gaps at end of alignment in de novo assembly	Incomplete contig in de novo assembly	Reference
01-4458	Gaps at beginning of alignment in de novo	Incomplete contig in de novo assembly	Reference
04-1161	Gaps at end of alignment in de novo assembly	Incomplete contig in de novo assembly	Reference
04-3121	Gaps, Ns in de novo	Weird de novo	Reference
06-0703	Gaps at beginning of alignment in de novo	Incomplete contig in de novo assembly	Reference
61-0546-02	Gaps at beginning of alignment in de novo	Incomplete contig in de novo assembly	Reference
AFT-61-01383-13	Gaps at beginning of alignment in de novo	Incomplete contig in de novo assembly	Reference
