# Supplementary material for: Investigation of the cause of geographic disparities in IDEXX ELISA sensitivity in serum samples from Mycobacterium bovis-infected cattle
Source: Sci Rep. 2016 Mar 7;6:22763. doi: 10.1038/srep22763 (PMC4780098; doi:10.1038/srep22763)
Supplement: Supplementary Table S3 [file srep22763-s4.xls]

## Sheet: Sheet1
Strain	Presence of ambiguous nucleotides	Description of alignment with M. bovis AF2122/97	Action
mpb70
11-4613	No	Gap in middle of this sequence	Retained
05-4040	Yes	Gaps in middle of AF2122/97	Discarded
07-5545	Yes	Gaps in middle of AF2122/97	Discarded
11-3567	Yes	Gaps in middle of AF2122/97	Discarded
01-1890	Yes	Gaps in middle of AF2122/97	Discarded
mpb83
99-2900	Yes	Gaps in middle of this sequence	Discarded
10-3273	Yes	Gaps in middle of this sequence	Discarded
10-4638	Yes	Part of this sequence poor; many ns	Discarded
05-1597	Yes	Gaps in middle of this sequence	Discarded
09-3201	Yes	Poor sequence	Discarded
01-1890	Yes	Gaps in middle of AF2122/97	Discarded
03-2859	Yes	Some discrepancies/gaps with AF2122/97	Discarded
07-5545	Yes	Gaps in middle of AF2122/97	Discarded
07-9692	Yes	Gaps in middle of AF2122/97	Discarded
01-5518	Yes	Gaps in middle of AF2122/97	Discarded
03-1766	Yes	Gaps in middle of AF2122/97	Discarded
07-7940	Yes	Gaps in middle of AF2122/97	Discarded
10-6148	Yes	Gaps in middle of both (two different regions)	Discarded
08-0245	Yes	Gaps in middle of AF2122/97	Discarded
07-6884	Yes	Gaps in middle of AF2122/97	Discarded
10-4566	Yes	Gaps in middle of AF2122/97	Discarded
09-0109	Yes	Two mismatches	Discarded
sigK
07-6884	No	Gaps at end of alignment to AF2122/97	Discarded
99-2900	Yes	Gaps in middle of this sequence	Discarded
05-1597	Yes	Gaps in middle of this sequence	Discarded
03-2123	Yes	Gaps in middle in both (two different regions)	Discarded
04-2378	Yes	Gaps in middle of this sequence	Discarded
01-1890	Yes	Gaps in middle of this sequence	Discarded
02-3276	Yes	Gaps, Ns in this sequence	Discarded
08-2630	Yes	Two gaps in AF2122/97	Discarded
06-2501	Yes	Gaps in middle of AF2122/97	Discarded
07-7377	Yes	Gaps in middle of AF2122/97	Discarded
11-5500	Yes	Gaps in middle of AF2122/97	Discarded
07-9692	Yes	Gaps in middle of AF2122/97	Discarded
11-3567	Yes	Gaps in middle of AF2122/97	Discarded
02-6234	Yes	Gaps in middle in both (two different regions)	Discarded
07-5545	Yes	One n in this sequence	Discarded
rskA
08-2630	Yes	Gaps in middle of AF2122/97	Discarded
06-2501	Yes	Gaps in middle of AF2122/97	Discarded
07-7377	Yes	Gaps in middle of AF2122/97	Discarded
11-5500	Yes	Gaps in middle of AF2122/97	Discarded
07-9692	Yes	Gaps in middle of AF2122/97	Discarded
11-3567	Yes	Gaps in middle of AF2122/97	Discarded
07-6884	No	Gaps at beginning of alignment to AF2122/97	Discarded
99-2900	Yes	Gaps in middle of this sequence	Discarded
05-1597	Yes	Gaps in middle of this sequence	Discarded
02-6234	Yes	Gaps in middle of this sequence	Discarded
03-2123	Yes	Gaps in middle of this sequence	Discarded
04-2378	Yes	Gaps in middle of this sequence	Discarded
01-1890	Yes	Gaps in middle of this sequence	Discarded
02-3276	Yes	Gaps in middle of this sequence	Discarded
07-5545	Yes	One n in this sequence	Discarded
